# Supplementary material for: fosZ, a novel plasmid-borne fosfomycin resistance gene in Pseudomonas species, especially carbapenem-resistant Pseudomonas aeruginosa isolates
Source: Antimicrob Agents Chemother. 2026 Jan 14;70(2):e00750-25. doi: 10.1128/aac.00750-25 (PMC12888890; doi:10.1128/aac.00750-25)
Supplement: Table S4 — Characteristics of 159 fosZ-bearing Pseudomonas strains (160 sequences) from GenBank worldwide. [file aac.00750-25-s0002.xlsx]

## Sheet: shyx
Table S4. Characteristics of 159 fosZ-bearing Pseudomonas strains (160 sequences) from GenBank worldwide.
No. of isolates	TSDs of ISPa75	DR sequences	Isolate	Isolate	Accession number	sequence type(ST)	Plasmid name	Plasmid type	Replicon	Plasmid size (bp)	Plasmid accession number	Year	Geographic location	Isolation source	Host		OTHERS PLS
1	TSD1	GCCCGGCC	Pseudomonas oleovorans strain T113	P.oleovorans_T113	GCA_024520255.1	NA	/	/	/	/	/	2016	China, Zhejiang	NA	Homo sapiens
2	TSD2	ACCTCAGG	Pseudomonas aeruginosa strain MAS152	P.aeruginosa_MAS152	GCA_042666995.1	ST357	chromosome	/	/	/	CP139036.1	2022	China, Anhui	bronchoalveolar lavage fluid (BALF)	Homo sapiens
	TSD10	AAGGCAAT					pMAS152	IncP-2	repA2_pHS17-127	422428	CP139037.1	2022	China, Anhui	bronchoalveolar lavage fluid (BALF)	Homo sapiens
3	TSD3	ACCCGGCG	Pseudomonas aeruginosa strain AR19438	P.aeruginosa_AR19438	GCA_023101305.1	ST671	pAR19438	IncpSTY-1	repB	275369	CP095924.1	2021	China, Zhejiang	water sink surface	NA
4	TSD4	CGTAGTCA	Pseudomonas defluvii strain WCHP16	P.defluvii _WCHP16	GCA_001695625.1	NA	/	IncP-2	repA2_pHS17-127	/	/	2015	China, Sichuan	sewage	NA
5	TSD5	TTTCGATG	Pseudomonas aeruginosa strain 59	P.aeruginosa_59	GCA_029916825.1	ST708	chromosome	/	/	/	/	2019	China(unknown region)	NA	Homo sapiens		TypeI-1-921BP-92.7%，TypeIV-816BP-99.1%
	TSD6	GATCAAGC	Pseudomonas aeruginosa strain 59	P.aeruginosa_59	GCA_029916825.1	ST708	IncP-2 plasmid embedded	IncP-2	repA2_pHS204	439094	/	2019	China(unknown region)	NA	Homo sapiens
6	TSD5	TTTCGATG	Pseudomonas aeruginosa strain 1160	P.aeruginosa_1160	/	NA	p1160-VIM	IncP-7β	repA_IncP-7β	205426	MF144194.2	2015	China, Hebei	sputum	Homo sapiens
7	TSD5	TTTCGATG	Pseudomonas_aeruginosa_isolate_whole_organism_SAMN32102132	P.aeruginosa_SAMN32102132	ABJSNA000000000.1	ST226	/	IncP-7β	repA_IncP-7β	/	/	2022	USA	NA	Homo sapiens		ABJSNA010000017.1_Pseudomonas_aeruginosa_isolate_whole_organism_SAMN32102132-rid16183353.denovo.017-2022-usa-147615bp
8	TSD5	TTTCGATG	Pseudomonas_aeruginosa_isolate_whole_organism_SAMN32494527	P.aeruginosa_SAMN32494527	ABKADI000000000.1	ST226	/	IncP-7β	repA_IncP-7β	/	/	2022	USA	tissue	Homo sapiens		ABKADI010000021.1_Pseudomonas_aeruginosa_isolate_whole_organism_SAMN32494527-rid16509893.denovo.021,_2022-USA-89094BP
9	TSD5	TTTCGATG	Pseudomonas aeruginosa strain AUSMDU00026137	P.aeruginosa_AUSMDU00026137	DAFPCM000000000.1	new, ST-5058(2 mismatches)	/	IncP-7β	repA_IncP-7β	/	/	2019	Australia	swab	Homo sapiens
10	TSD5	TTTCGATG	Pseudomonas aeruginosa strain ARLG-9420	P.aeruginosa_ARLG-9420	DAHOLK000000000.1	ST179	/	IncP-7β	repA_IncP-7β	/	/	2019	China(unknown region)	respiratory	Homo sapiens		DAHOLK010000024.1_Pseudomonas_aeruginosa_strain_ARLG-9420_SAMN27566028-rid14727623.denovo.027,_China-2019-MDRO-60735 bp
11	TSD7	CAAGGGTC	Pseudomonas putida strain DZ-F23	P.putida_DZ-F23	GCA_002094775.1	ST164,CC5:3NT- ST236	/	IncpJBCL41	repA_IncpJBCL41	/	/	2014	China, Shandong	commercial farm	fly
12	TSD7	CAAGGGTC	Pseudomonas putida strain DZ-C18	P.putida_DZ-C18	GCA_002094795.1	ST185	/	IncpJBCL41	repA_IncpJBCL41	/	/	2014	China, Shandong	cloaca swab	chicken
13	TSD7	CAAGGGTC	Pseudomonas putida strain DZ-C20	P.putida_DZ-C20	GCA_002094785.1	ST186	/	IncpJBCL41	repA_IncpJBCL41	/	/	2014	China, Shandong	cloaca swab	chicken
14	TSD7	CAAGGGTC	Pseudomonas putida strain NY11382	P.putida_NY11382	GCA_027595145.1	ST128	pNY11382-IMP	IncpJBCL41	repA_IncpJBCL41	480951	CP097104.1	2011	China, Beijing	airway	Homo sapiens
15	TSD7	CAAGGGTC	Pseudomonas putida strain NY5709	P.putida_NY5709	GCA_013305625.2	ST78	pNY5709-IMP	IncpJBCL41	repA_IncpJBCL41	636818	MN961670.1	2015	China, Hunan	urine	Homo sapiens
16	TSD7	CAAGGGTC	Pseudomonas putida strain MT178	P.putida_MT178	GCA_036347735.1	ST300	pTmex-577K	IncpJBCL41	repA_IncpJBCL41	577576	CP143525.1	2023	China, Shandong	garbage can	Environmental settings
17	TSD8	GACTGATC	Pseudomonas fulva strain NY5939	P.fulva_NY5939	GCA_040805115.1	NA	pNY5939-OXA	IncpJBCL41	repA_IncpJBCL41	577808	CP161880.1	2019	China, Henan	bile	Homo sapiens
18	TSD8	GACTGATC	Pseudomonas fulva strain NY5518	P.fulva_NY5518	GCA_040939135.1	NA	pNY5518-VIM	IncpJBCL41	repA_IncpJBCL41	581766	CP162503.1	2019	China, Henan	blood	Homo sapiens
19	TSD8	GACTGATC	Pseudomonas fulva strain ZDHY414	P.fulva_ZDHY414	GCA_015679225.1	NA	pVIM-24-ZDHY414	IncpJBCL41	repA_IncpJBCL41	589460	CP064948.1	2019	China, Henan	pleural fluid in respiratory ICU	Homo sapiens
20	TSD8	GACTGATC	Pseudomonas fulva strain ZDHY316	P.fulva_ZDHY316	GCA_015679205.1	NA	pVIM-24-ZDHY316	IncpJBCL41	repA_IncpJBCL41	585396	CP064945.1	2019	China, Henan	bile	Homo sapiens
21	TSD8	GACTGATC	Pseudomonas putida strain ZXPA-20	P.putida_ZXPA-20	GCA_014764425.1	ST236,CC5:3NT- ST164	pZXPA-20-602k	IncpJBCL41	repA_IncpJBCL41	602772	CP061724.1	2019	China, Zhejiang	feces	migratory birds
22	TSD9	GGAAACTC	Pseudomonas aeruginosa strain HS17-127	P.aeruginosa_HS17-127	GCA_019364615.1	ST369	pHS17-127	IncP-2	repA2_pHS17-127	486963	CP061377.1	2017	China, Shanghai	urine	Homo sapiens
23	TSD9	GGAAACTC	Pseudomonas aeruginosa strain PA64	P.aeruginosa_PA64	GCA_040560445.1	ST463,3NT-ST357,CC3:ST357 ST1424 ST463 ,	pPA64-1	IncP-2	repA2_pHS17-127	426741	CP159838.1	2022	China, Zhejiang	sputum	Homo sapiens		TypeI-1-921BP-100%
24	TSD9	GGAAACTC	Pseudomonas aeruginosa strain PA3117	P.aeruginosa_PA3117	GCA_040562075.1	ST463	pPA3117_1	IncP-2	repA2_pHS17-127	449377	CP159842.1	2022	China, Zhejiang	fluid	Homo sapiens		TypeI-1-921BP-100%
25	TSD9	GGAAACTC	Pseudomonas aeruginosa strain PA30	P.aeruginosa_PA30	GCA_024652945.3	ST463	pPA30_1	IncP-2	repA2_pHS17-127	453250	CP104871.1	2021	China, Zhejiang	catheter	Homo sapiens		TypeI-1-921BP-100%
26	TSD9	GGAAACTC	Pseudomonas aeruginosa strain PA942	P.aeruginosa_PA942	GCA_030413195.1	ST1428	pPA942-IMP45	IncP-2	repA2_pHS17-127	506353	CP129201.1	2020	China, Zhejiang	sputum	Homo sapiens
27	TSD9	GGAAACTC	Pseudomonas aeruginosa strain 1709-25403	P.aeruginosa_1709-25403	GCA_036776515.1	ST292	pNY7736-1	ΔIncP-2	/	413844	CP131615.1	2017	China, Beijing	sputum	Homo sapiens
28	TSD10	AAGGCAAT	Pseudomonas aeruginosa strain T1188	P.aeruginosa_T1188	GCA_024519895.1	ST1418	/	IncP-2	repA2_pHS17-127	/	/	2010	China, Zhejiang	NA	Homo sapiens
29	TSD10	AAGGCAAT	Pseudomonas aeruginosa strain TA39	P.aeruginosa_TA39	GCA_024519915.1	ST1418	plasmidunnamed4	IncP-2	repA2_pHS17-127	429633	NZ_JALKGL010000002.1	2002	China, Zhejiang	sputum	Homo sapiens
30	TSD10	AAGGCAAT	Pseudomonas aeruginosa strain T1251	P.aeruginosa_T1251	GCA_024519975.1	ST1418	/	IncP-2	repA2_pHS17-127	/	/	2010	China, Zhejiang	sputum	Homo sapiens
31	TSD10	AAGGCAAT	Pseudomonas aeruginosa strain T1248	P.aeruginosa_T1248	GCA_024520015.1	ST1418	/	IncP-2	repA2_pHS17-127	/	/	2010	China, Zhejiang	sputum	Homo sapiens
32	TSD10	AAGGCAAT	Pseudomonas aeruginosa strain T1246	P.aeruginosa_T1246	GCA_024520035.1	ST267,,CC6:3NT-ST41	/	IncP-2	repA2_pHS17-127	/	/	2010	China, Zhejiang	sputum	Homo sapiens
33	TSD10	AAGGCAAT	Pseudomonas aeruginosa strain T1201	P.aeruginosa_T1201	GCA_024520095.1	ST1418	/	IncP-2	repA2_pHS17-127	/	/	2010	China, Zhejiang	sputum	Homo sapiens
34	TSD10	AAGGCAAT	Pseudomonas aeruginosa strain T1189	P.aeruginosa_T1189	GCA_024520155.1	ST1418	/	IncP-2	repA2_pHS17-127	/	/	2010	China, Zhejiang	sputum	Homo sapiens
35	TSD10	AAGGCAAT	Pseudomonas aeruginosa strain T1085	P.aeruginosa_T1085	GCA_024520185.1	ST463	/	IncP-2	repA2_pHS17-127	/	/	2013	China, Zhejiang	unknown	Homo sapiens
36	TSD10	AAGGCAAT	Pseudomonas aeruginosa strain T725	P.aeruginosa_T725	GCA_024519955.1	ST1418	/	IncP-2	repA2_pHS17-127	/	/	2006	China, Zhejiang	sputum	Homo sapiens
37	TSD10	AAGGCAAT	Pseudomonas aeruginosa strain T1250	P.aeruginosa_T1250	GCA_024519995.1	ST1418	/	IncP-2	repA2_pHS17-127	/	/	2010	China, Zhejiang	sputum	Homo sapiens
38	TSD10	AAGGCAAT	Pseudomonas aeruginosa strain T1242	P.aeruginosa_T1242	GCA_024520055.1	ST1418	/	IncP-2	repA2_pHS17-127	/	/	2010	China, Zhejiang	sputum	Homo sapiens
39	TSD10	AAGGCAAT	Pseudomonas aeruginosa strain T1217	P.aeruginosa_T1217	GCA_024520075.1	ST1418	/	IncP-2	repA2_pHS17-127	/	/	2010	China, Zhejiang	urine	Homo sapiens
40	TSD10	AAGGCAAT	Pseudomonas aeruginosa strain T1214	P.aeruginosa_T1214	GCA_024520085.1	ST1418	/	IncP-2	repA2_pHS17-127	/	/	2010	China, Zhejiang	blood	Homo sapiens
41	TSD10	AAGGCAAT	Pseudomonas aeruginosa strain T1211	P.aeruginosa_T1211	GCA_024520135.1	ST1418	/	IncP-2	repA2_pHS17-127	/	/	2010	China, Zhejiang	sputum	Homo sapiens
42	TSD10	AAGGCAAT	Pseudomonas aeruginosa strain T1187	P.aeruginosa_T1187	GCA_024520335.1	ST1418	/	IncP-2	repA2_pHS17-127	/	/	2010	China, Zhejiang	sputum	Homo sapiens
43	TSD10	AAGGCAAT	Pseudomonas aeruginosa strain T1185	P.aeruginosa_T1185	GCA_024520205.1	ST1418	/	IncP-2	repA2_pHS17-127	/	/	2010	China, Zhejiang	sputum	Homo sapiens
44	TSD10	AAGGCAAT	Pseudomonas aeruginosa strain T1183	P.aeruginosa_T1183	GCA_024520175.1	ST1418	/	IncP-2	repA2_pHS17-127	/	/	2010	China, Zhejiang	sputum	Homo sapiens
45	TSD10	AAGGCAAT	Pseudomonas aeruginosa strain PA_23	P.aeruginosa_PA_23	GCA_036665535.1	ST357	/	IncP-2	repA2_pHS17-127	/	/	2021	China, Shanghai	effusion	Homo sapiens
46	TSD10	AAGGCAAT	Pseudomonas aeruginosa strain S.KANG65	P.aeruginosa_S.KANG65	GCA_031733755.1	ST357	/	IncP-2	repA2_pHS17-127	/	/	2019	China, Beijing	NA	Homo sapiens
47	TSD10	AAGGCAAT	Pseudomonas aeruginosa strain S.KANG60	P.aeruginosa_S.KANG60	GCA_031733835.1	ST357	/	IncP-2	repA2_pHS17-127	/	/	2019	China, Beijing	NA	Homo sapiens
48	TSD10	AAGGCAAT	Pseudomonas aeruginosa strain S.KANG40	P.aeruginosa_S.KANG40	GCA_031734055.1	ST357	/	IncP-2	repA2_pHS17-127	/	/	2017	China, Beijing	NA	Homo sapiens
49	TSD10	AAGGCAAT	Pseudomonas aeruginosa strain S13-35	P.aeruginosa_S13-35	GCA_030711455.1	ST244	/	IncP-2	repA2_pHS17-127	/	/	NA	China, Zhejiang	sputum	Homo sapiens
50	TSD10	AAGGCAAT	Pseudomonas aeruginosa strain R16-49	P.aeruginosa_R16-49	GCA_030711445.1	ST773	/	IncP-2	repA2_pHS17-127	/	/	NA	China, Zhejiang	sputum	Homo sapiens
51	TSD10	AAGGCAAT	Pseudomonas aeruginosa strain R14-53	P.aeruginosa_R14-53	GCA_030711435.1	ST245	/	IncP-2	repA2_pHS17-127	/	/	NA	China, Zhejiang	sputum	Homo sapiens
52	TSD10	AAGGCAAT	Pseudomonas aeruginosa strain R14-43	P.aeruginosa_R14-43	GCA_030711485.1	ST244	/	IncP-2	repA2_pHS17-127	/	/	NA	China, Zhejiang	sputum	Homo sapiens
53	TSD10	AAGGCAAT	Pseudomonas aeruginosa strain R14-33	P.aeruginosa_R14-33	GCA_030711545.1	ST463	/	IncP-2	repA2_pHS17-127	/	/	NA	China, Zhejiang	sputum	Homo sapiens
54	TSD10	AAGGCAAT	Pseudomonas aeruginosa strain R13-94	P.aeruginosa_R13-94	GCA_030711515.1	ST773	/	IncP-2	repA2_pHS17-127	/	/	NA	China, Zhejiang	sputum	Homo sapiens
55	TSD10	AAGGCAAT	Pseudomonas aeruginosa strain R13-23	P.aeruginosa_R13-23	GCA_030711535.1	ST41,CC6:3NT-ST267	/	IncP-2	repA2_pHS17-127	/	/	NA	China, Zhejiang	sputum	Homo sapiens
56	TSD10	AAGGCAAT	Pseudomonas aeruginosa strain R12-04	P.aeruginosa_R12-04	GCA_030711525.1	ST235	/	IncP-2	repA2_pHS17-127	/	/	NA	China, Zhejiang	sputum	Homo sapiens
57	TSD10	AAGGCAAT	Pseudomonas aeruginosa strain PA2005	P.aeruginosa_PA2005	GCA_030711785.1	ST585	/	IncP-2	repA2_pHS17-127	/	/	NA	China, Zhejiang	sputum	Homo sapiens
58	TSD10	AAGGCAAT	Pseudomonas aeruginosa strain PA1814	P.aeruginosa_PA1814	GCA_030711775.1	ST1418	/	IncP-2	repA2_pHS17-127	/	/	NA	China, Zhejiang	sputum	Homo sapiens
59	TSD10	AAGGCAAT	Pseudomonas aeruginosa strain PA1804	P.aeruginosa_PA1804	GCA_030711805.1	ST1418	/	IncP-2	repA2_pHS17-127	/	/	NA	China, Zhejiang	sputum	Homo sapiens
60	TSD10	AAGGCAAT	Pseudomonas aeruginosa strain PA1258	P.aeruginosa_PA1258	GCA_030711985.1	ST1424,CC3,2NT-,ST357,3NT-ST463	/	IncP-2	repA2_pHS17-127	/	/	NA	China, Zhejiang	sputum	Homo sapiens
61	TSD10	AAGGCAAT	Pseudomonas aeruginosa strain PA868	P.aeruginosa_PA868	GCA_030712235.1	ST385	/	IncP-2	repA2_pHS17-127	/	/	NA	China, Zhejiang	sputum	Homo sapiens
62	TSD10	AAGGCAAT	Pseudomonas aeruginosa strain AR19639	P.aeruginosa_AR19639	GCA_030714875.1	new, ST-1912(2 mis)	/	IncP-2	repA2_pHS17-127	/	/	NA	China, Zhejiang	sputum	Homo sapiens
63	TSD10	AAGGCAAT	Pseudomonas aeruginosa strain_23	P.aeruginosa_23	GCA_033798205.1	ST357	/	IncP-2	repA2_pHS17-127	/	/	2021	China, Shanghai	Effusion	Homo sapiens
64	TSD10	AAGGCAAT	Pseudomonas aeruginosa strain AR13446	P.aeruginosa_AR13446	GCA_040112545.1	ST357	/	IncP-2	repA2_pHS17-127	/	/	2021	China(unknown region)	body fluid	Homo sapiens
65	TSD10	AAGGCAAT	Pseudomonas aeruginosa strain ARLG-9497	P.aeruginosa_ARLG-9497	DAHOVM000000000.1	ST244	/	IncP-2	repA2_pHS17-127	/	/	2019	China(unknown region)	respiratory	Homo sapiens
66	TSD10	AAGGCAAT	Pseudomonas aeruginosa strain SE5464	P.aeruginosa_SE5464	GCA_019686435.1	ST1418	/	IncP-2	repA2_pHS17-127	/	/	2010	China, Jiangsu	sputum	Homo sapiens
67	TSD10	AAGGCAAT	Pseudomonas aeruginosa strain SE5410	P.aeruginosa_SE5410	GCA_019687135.1	ST1418	/	IncP-2	repA2_pHS17-127	/	/	2013	China, Jiangsu	sputum	Homo sapiens
68	TSD10	AAGGCAAT	Pseudomonas aeruginosa strain SE5387	P.aeruginosa_SE5387	GCA_019687525.1	ST1418	/	IncP-2	repA2_pHS17-127	/	/	2015	China, Jiangsu	airway	Homo sapiens
69	TSD10	AAGGCAAT	Pseudomonas aeruginosa strain SE5350	P.aeruginosa_SE5350	GCA_019688155.1	ST1418	/	IncP-2	repA2_pHS17-127	/	/	2017	China, Jiangsu	sputum	Homo sapiens
70	TSD10	AAGGCAAT	Pseudomonas aeruginosa strain SE5348	P.aeruginosa_SE5348	GCA_019688175.1	ST1418	/	IncP-2	repA2_pHS17-127	/	/	2017	China, Jiangsu	sputum	Homo sapiens
71	TSD10	AAGGCAAT	Pseudomonas aeruginosa strain HS062	P.aeruginosa_HS062	GCA_029870525.1	ST277,CC4:3NT- ST360	/	IncP-2	repA2_pHS17-127	/	/	2018	China, Shanghai	sputum	Homo sapiens
72	TSD10	AAGGCAAT	Pseudomonas aeruginosa strain HS17-64	P.aeruginosa_HS17-64	GCA_029870575.1	ST1418	/	IncP-2	repA2_pHS17-127	/	/	2018	China, Shanghai	urine	Homo sapiens
73	TSD10	AAGGCAAT	Pseudomonas aeruginosa strain PA202110	P.aeruginosa_PA202110	GCA_030742465.1	ST277,CC4:3NT- ST360	/	IncP-2	repA2_pHS17-127	/	/	2020	China, Jiangsu	sputum	Homo sapiens
74	TSD10	AAGGCAAT	Pseudomonas aeruginosa strain SE5388	P.aeruginosa_SE5388	GCA_019687505.1	ST1971	pSE5388-PER	IncP-2	repA2_pHS17-127	429121	MT598646.1	NA	China, Beijing	NA	NA
75	TSD6	GATCAAGC	Pseudomonas aeruginosa strain HS204	P.aeruginosa_HS204	GCA_029856995.1	ST697	pHS204	IncP-2	repA2_pHS204	416612	CP110191.1	2018	China, Shanghai	sputum	Homo sapiens
76	TSD6	GATCAAGC	Pseudomonas aeruginosa strain HS217	P.aeruginosa_HS217	GCA_029870535.1	ST697	/	IncP-2	repA2_pHS204	/	/	2018	China, Shanghai	sputum	Homo sapiens
77	TSD6	GATCAAGC	Pseudomonas aeruginosa strain HS334	P.aeruginosa_HS334	GCA_029870445.1	ST235	/	IncP-2	repA2_pHS204	/	/	2018	China, Shanghai	sputum	Homo sapiens
78	TSD6	GATCAAGC	Pseudomonas aeruginosa strain S15	P.aeruginosa_S15	DAIHCM000000000.1	ST463	/	IncP-2	repA2_pHS204	/	/	2011	China, Zhejiang	sputum	Homo sapiens
79	TSD6	GATCAAGC	Pseudomonas aeruginosa strain S18	P.aeruginosa_S18	DAIHCN000000000.1	ST463	/	IncP-2	repA2_pHS204	/	/	2011	China, Zhejiang	drainage fluid	Homo sapiens
80	TSD6	GATCAAGC	Pseudomonas aeruginosa strain S19	P.aeruginosa_S19	DAIHCP000000000.1	ST463	/	IncP-2	repA2_pHS204	/	/	2011	China, Zhejiang	sputum	Homo sapiens
81	TSD6	GATCAAGC	Pseudomonas aeruginosa strain S121	P.aeruginosa_S121	DAIHDG000000000.1	ST377	/	IncP-2	repA2_pHS204	/	/	2010	China, Zhejiang	sputum	Homo sapiens
82	TSD6	GATCAAGC	Pseudomonas aeruginosa strain S37	P.aeruginosa_S37	DAIHEM000000000.1	ST463	/	IncP-2	repA2_pHS204	/	/	2013	China, Zhejiang	sputum	Homo sapiens
83	TSD6	GATCAAGC	Pseudomonas aeruginosa strain S26	P.aeruginosa_S26	DAIHDQ000000000.1	ST463	/	IncP-2	repA2_pHS204	/	/	2012	China, Zhejiang	urine	Homo sapiens
84	TSD6	GATCAAGC	Pseudomonas aeruginosa strain S30	P.aeruginosa_S30	DAIHEW000000000.1	ST463	/	IncP-2	repA2_pHS204	/	/	2012	China, Zhejiang	sputum	Homo sapiens
85	TSD6	GATCAAGC	Pseudomonas aeruginosa strain S118	P.aeruginosa_S118	DAIHHK000000000.1	ST463	/	IncP-2	repA2_pHS204	/	/	2010	China, Zhejiang	sputum	Homo sapiens
86	TSD6	GATCAAGC	Pseudomonas aeruginosa strain RJ19-28	P.aeruginosa_RJ19-28	GCA_019800025.1	ST708	/	IncP-2	repA2_pHS204	/	/	2019	China, Shanghai	physical	Homo sapiens
87	TSD6	GATCAAGC	Pseudomonas aeruginosa strain 18101001-2	P.aeruginosa_18101001-2	GCA_024714145.1	ST2374,CC2:ST244-2NT	/	IncP-2	repA2_pHS204	/	/	2018	China(unknown region)	Urine	Homo sapiens
88	TSD6	GATCAAGC	Pseudomonas aeruginosa strain 18102011	P.aeruginosa_18102011	GCA_024718435.1	ST2374,CC2:ST244-2NT	/	IncP-2	repA2_pHS204	/	/	2018	China(unknown region)	bile	Homo sapiens
89	TSD6	GATCAAGC	Pseudomonas aeruginosa strain 18082574	P.aeruginosa_18082574	GCA_024718505.1	ST2374,CC2:ST244-2NT	/	IncP-2	repA2_pHS204	/	/	2018	China(unknown region)	bile	Homo sapiens
90	TSD6	GATCAAGC	Pseudomonas aeruginosa ARLG-9582	P.aeruginosa_ARLG-9582	DAHONF000000000.1	ST1076	/	IncP-2	repA2_pHS204	/	/	2019	China(unknown region)	respiratory	Homo sapiens
91	TSD6	GATCAAGC	Pseudomonas aeruginosa ARLG-9530	P.aeruginosa_ARLG-9530	DAHOVZ000000000.1	ST1076	/	IncP-2	repA2_pHS204	/	/	2019	China(unknown region)	respiratory	Homo sapiens
92	TSD6	GATCAAGC	Pseudomonas aeruginosa ARLG-9647	P.aeruginosa_ARLG-9647	DAHPAI000000000.1	ST235	/	IncP-2	repA2_pHS204	/	/	2019	China(unknown region)	respiratory	Homo sapiens
93	TSD6	GATCAAGC	Pseudomonas aeruginosa strain S13	P.aeruginosa_S13	DAIHBP000000000.1	ST1076	/	IncP-2	repA2_pHS204	/	/	2011	China, Zhejiang	sputum	Homo sapiens
94	TSD6	GATCAAGC	Pseudomonas aeruginosa strain S21	P.aeruginosa_S21	DAIHBS000000000.1	ST1076	/	IncP-2	repA2_pHS204	/	/	2011	China, Zhejiang	sputum	Homo sapiens
95	TSD6	GATCAAGC	Pseudomonas aeruginosa strain S11(2010ZJ)	P.aeruginosa_S11(2010ZJ)	DAIHBT000000000.1	ST1076	/	IncP-2	repA2_pHS204	/	/	2010	China, Zhejiang	sputum	Homo sapiens
96	TSD6	GATCAAGC	Pseudomonas aeruginosa strain S24	P.aeruginosa_S24	DAIHCR000000000.1	ST1076	/	IncP-2	repA2_pHS204	/	/	2011	China, Zhejiang	sputum	Homo sapiens
97	TSD6	GATCAAGC	Pseudomonas aeruginosa strain S2	P.aeruginosa_S2	DAIHDV000000000.1	ST1076	/	IncP-2	repA2_pHS204	/	/	2010	China, Zhejiang	sputum	Homo sapiens
98	TSD6	GATCAAGC	Pseudomonas aeruginosa strain S12	P.aeruginosa_S12	DAIHEC000000000.1	ST1076	/	IncP-2	repA2_pHS204	/	/	2011	China, Zhejiang	sputum	Homo sapiens
99	TSD6	GATCAAGC	Pseudomonas aeruginosa strain S1(2010ZJ)	P.aeruginosa_S1(2010ZJ)	DAIHEQ000000000.1	ST1076	/	IncP-2	repA2_pHS204	/	/	2010	China, Zhejiang	sputum	Homo sapiens
100	TSD6	GATCAAGC	Pseudomonas aeruginosa strain S45	P.aeruginosa_S45	DAIHER000000000.1	ST277,CC4:3NT- ST360	/	IncP-2	repA2_pHS204	/	/	2015	China, Zhejiang	sputum	Homo sapiens
101	TSD6	GATCAAGC	Pseudomonas aeruginosa strain S57	P.aeruginosa_S57	DAIHES000000000.1	ST1076	/	IncP-2	repA2_pHS204	/	/	2016	China, Zhejiang	CVC	Homo sapiens
102	TSD6	GATCAAGC	Pseudomonas aeruginosa strain S22	P.aeruginosa_S22	DAIHEV000000000.1	ST463	/	IncP-2	repA2_pHS204	/	/	2011	China, Zhejiang	sputum	Homo sapiens
103	TSD6	GATCAAGC	Pseudomonas aeruginosa strain S89	P.aeruginosa_S89	DAIHFK000000000.1	ST1076	/	IncP-2	repA2_pHS204	/	/	2017	China, Zhejiang	sputum	Homo sapiens
104	TSD6	GATCAAGC	Pseudomonas aeruginosa strain ST664	P.aeruginosa_ST664	DAQCMF000000000.1	ST664	/	IncP-2	repA2_pHS204	/	/	2018	China, Tianjin	blood	Homo sapiens
105	TSD6	GATCAAGC	Pseudomonas aeruginosa strain FAHZU71	P.aeruginosa_FAHZU71	GCA_019909345.1	ST1076	/	IncP-2	repA2_pHS204	/	/	2018	China, Zhejiang	NA	Homo sapiens
106	TSD6	GATCAAGC	Pseudomonas aeruginosa strain ZPPH38	P.aeruginosa_ZPPH38	GCA_019910905.1	ST3504,1NT-ST274,CC1	/	IncP-2	repA2_pHS204	/	/	2018	China, Zhejiang	NA	Homo sapiens
107	TSD6	GATCAAGC	Pseudomonas aeruginosa strain ZPPH8	P.aeruginosa_ZPPH8	GCA_019911445.1	ST1076	/	IncP-2	repA2_pHS204	/	/	2017	China, Zhejiang	NA	Homo sapiens
108	TSD6	GATCAAGC	Pseudomonas aeruginosa strain WTJH49	P.aeruginosa_WTJH49	GCA_019913455.1	ST485	/	IncP-2	repA2_pHS204	/	/	2018	China, Hubei	NA	Homo sapiens
109	TSD6	GATCAAGC	Pseudomonas aeruginosa strain WTJH46	P.aeruginosa_WTJH46	GCA_019913485.1	ST485	/	IncP-2	repA2_pHS204	/	/	2018	China, Hubei	NA	Homo sapiens
110	TSD6	GATCAAGC	Pseudomonas aeruginosa strain WTJH45	P.aeruginosa_WTJH45	GCA_019913505.1	ST485	/	IncP-2	repA2_pHS204	/	/	2018	China, Hubei	NA	Homo sapiens
111	TSD6	GATCAAGC	Pseudomonas aeruginosa strain WTJH44	P.aeruginosa_WTJH44	GCA_019913525.1	ST485	/	IncP-2	repA2_pHS204	/	/	2018	China, Hubei	NA	Homo sapiens
112	TSD6	GATCAAGC	Pseudomonas aeruginosa strain WTJH41	P.aeruginosa_WTJH41	GCA_019913585.1	ST485	/	IncP-2	repA2_pHS204	/	/	2018	China, Hubei	NA	Homo sapiens
113	TSD6	GATCAAGC	Pseudomonas aeruginosa strain WTJH40	P.aeruginosa_WTJH40	GCA_019913555.1	ST485	/	IncP-2	repA2_pHS204	/	/	2018	China, Hubei	NA	Homo sapiens
114	TSD6	GATCAAGC	Pseudomonas aeruginosa strain WTJH38	P.aeruginosa_WTJH38	GCA_019913545.1	ST485	/	IncP-2	repA2_pHS204	/	/	2018	China, Hubei	NA	Homo sapiens
115	TSD6	GATCAAGC	Pseudomonas aeruginosa strain WTJH33	P.aeruginosa_WTJH33	GCA_019913595.1	ST485	/	IncP-2	repA2_pHS204	/	/	2018	China, Hubei	NA	Homo sapiens
116	TSD6	GATCAAGC	Pseudomonas aeruginosa strain WTJH31	P.aeruginosa_WTJH31	GCA_019913635.1	ST485	/	IncP-2	repA2_pHS204	/	/	2018	China, Hubei	NA	Homo sapiens
117	TSD6	GATCAAGC	Pseudomonas aeruginosa strain WTJH27	P.aeruginosa_WTJH27	GCA_019913685.1	ST485	/	IncP-2	repA2_pHS204	/	/	2018	China, Hubei	NA	Homo sapiens
118	TSD6	GATCAAGC	Pseudomonas aeruginosa strain WTJH18	P.aeruginosa_WTJH18	GCA_019913625.1	ST485	/	IncP-2	repA2_pHS204	/	/	2018	China, Hubei	NA	Homo sapiens
119	TSD6	GATCAAGC	Pseudomonas aeruginosa strain WTJH14	P.aeruginosa_WTJH14	GCA_019913695.1	ST485	/	IncP-2	repA2_pHS204	/	/	2018	China, Hubei	NA	Homo sapiens
120	TSD6	GATCAAGC	Pseudomonas aeruginosa strain WTJH1	P.aeruginosa_WTJH1	GCA_019913745.1	ST485	/	IncP-2	repA2_pHS204	/	/	2018	China, Hubei	NA	Homo sapiens
121	TSD6	GATCAAGC	Pseudomonas aeruginosa strain T33112	P.aeruginosa_T33112	GCA_019686305.1	ST856	/	IncP-2	repA2_T33112	/	/	NA	China, Hunan	wound secretion	Homo sapiens
122	TSD6	GATCAAGC	Pseudomonas aeruginosa strain T21544	P.aeruginosa_T21544	GCA_019686355.1	ST856	/	IncP-2	repA2_T33112	/		NA	China, Hunan	wound secretion	Homo sapiens
123	TSD6	GATCAAGC	Pseudomonas aeruginosa strain PA1120	P.aeruginosa_PA1120	GCA_016807225.1	ST463	/	IncP-2	repA2_pHS204	/	/	2011	China, Zhejiang	sputum	Homo sapiens
124	TSD6	GATCAAGC	Pseudomonas aeruginosa strain S77	P.aeruginosa_S77	GCA_016820075.1	ST274,CC1	/	IncP-2	repA2_pHS204	/	/	2017	China, Zhejiang	sputum	Homo sapiens
125	TSD6	GATCAAGC	Pseudomonas aeruginosa strain S67	P.aeruginosa_S67	GCA_016820125.1	ST2235	/	IncP-2	repA2_pHS204	/	/	2016	China, Zhejiang	blood	Homo sapiens
126	TSD6	GATCAAGC	Pseudomonas aeruginosa strain S28	P.aeruginosa_S28	GCA_016820155.1	ST463	/	IncP-2	repA2_pHS204	/	/	2012	China, Zhejiang	sputum	Homo sapiens
127	TSD6	GATCAAGC	Pseudomonas aeruginosa strain S3	P.aeruginosa_S3	GCA_017599425.1	ST274,CC1	/	IncP-2	repA2_pHS204	/	/	2018	China, Zhejiang	feces	Homo sapiens
128	TSD6	GATCAAGC	Pseudomonas aeruginosa strain S1(2014ZJ)	P.aeruginosa_S1(2014ZJ)	GCA_020406455.1	ST463	/	IncP-2	repA2_pHS204	/	/	2014	China, Zhejiang	feces	Homo sapiens
129	TSD6	GATCAAGC	Pseudomonas aeruginosa strain S9	P.aeruginosa_S9	GCA_020406435.1	ST1076	/	IncP-2	repA2_pHS204	/	/	2016	China, Zhejiang	feces	Homo sapiens
130	TSD6	GATCAAGC	Pseudomonas aeruginosa strain S10	P.aeruginosa_S10	GCA_020406385.1	ST1076	/	IncP-2	repA2_pHS204	/	/	2016	China, Zhejiang	feces	Homo sapiens
131	TSD6	GATCAAGC	Pseudomonas aeruginosa strain S11(2016ZJ)	P.aeruginosa_S11(2016ZJ)	GCA_020406555.1	ST1076	/	IncP-2	repA2_pHS204	/	/	2016	China, Zhejiang	feces	Homo sapiens
132	TSD6	GATCAAGC	Pseudomonas aeruginosa strain WTJH43	P.aeruginosa_WTJH43	GCA_025336565.1	ST179	pWTJH43	IncP-2	repA2_pHS17-127	462097	/	2018	China, Hubei	NA	Homo sapiens
133	TSD6	GATCAAGC	Pseudomonas aeruginosa strain LHL-37	P.aeruginosa_LHL-37	GCA_025780265.1	ST1076	pLHL37-KPC-3	IncP-2	repA2_pHS204	394987	JAMWBM010000002.1	2021	China, Zhejiang	sputum	Homo sapiens
134	TSD6	GATCAAGC	Pseudomonas aeruginosa strain LHL-28	P.aeruginosa_LHL-28	GCA_025780455.1	ST1076	/	IncP-2	repA2_pHS204	/	/	2021	China, Zhejiang	sputum	Homo sapiens
135	TSD6	GATCAAGC	Pseudomonas aeruginosa strain LHL-20	P.aeruginosa_LHL-20	GCA_025780535.1	ST1076	/	IncP-2	repA2_pHS204	/	/	2021	China, Zhejiang	sputum	Homo sapiens
136	TSD6	GATCAAGC	Pseudomonas aeruginosa strain LHL-15	P.aeruginosa_LHL-15	GCA_025780655.1	ST357,CC3,2NT-ST1424,,3NT-ST463	/	IncP-2	repA2_pHS204	/	/	2021	China, Zhejiang	sputum	Homo sapiens
137	TSD6	GATCAAGC	Pseudomonas aeruginosa strain LHL-11	P.aeruginosa_LHL-11	GCA_025780775.1	ST1076	/	IncP-2	repA2_pHS204	/	/	2021	China, Zhejiang	sputum	Homo sapiens
138	TSD6	GATCAAGC	Pseudomonas aeruginosa strain HS312	P.aeruginosa_HS312	GCA_029870395.1	ST316	/	IncP-2	repA2_pHS204	/	/	2018	China, Shanghai	urine	Homo sapiens
139	TSD6	GATCAAGC	Pseudomonas aeruginosa strain 17PA04	P.aeruginosa_17PA04	GCA_035013685.1	ST463	/	IncP-2	repA2_pHS204	/	/	2017	China, Shanghai	urine	Homo sapiens
140	TSD6	GATCAAGC	Pseudomonas aeruginosa strain 18PA24	P.aeruginosa_18PA24	GCA_035013625.1	ST1076	/	IncP-2	repA2_pHS204	/	/	2018	China, Shanghai	sputum	Homo sapiens
141	TSD6	GATCAAGC	Pseudomonas aeruginosa strain C108	P.aeruginosa_C108	GCA_030688875.1	ST1076	/	IncP-2	repA2_pHS204	/	/	2021	China, Zhejiang	sputum	Homo sapiens
142	TSD6	GATCAAGC	Pseudomonas aeruginosa strain SRPA1308	P.aeruginosa_SRPA1308	GCA_040268335.1	ST1076	pSRPA1308	IncP-2	repA2_pHS204	394374	CP158571.1	NA	China, Zhejiang	sputum	Homo sapiens		TypeI-1-921BP-95283BP,100%;IV-pHS355a-1-816BP-48974,100%
143	TSD6	GATCAAGC	Pseudomonas aeruginosa	P.aeruginosa_(unnamed)	/	NA	plasmidunnamed2	IncP-2	repA2_pHS204	394374	OL468012.1	NA		sputum	Homo sapiens		OL468011-37007 bp-TypeI-1-921BP,100%,plasmid unnamed
144	TSD6	GATCAAGC	Pseudomonas aeruginosa isolate KB-PA_F19	P.aeruginosa_KB-PA_F19	GCA_020771675.1	ST244,CC2,2374,639	pKB-PA_F19-4	IncP-2	repA2_pHS17-127	412187	CP086014.1	2015	China, Yunnan	skin secretions	Homo sapiens
145	TSD6	GATCAAGC	Pseudomonas aeruginosa strain 4884	P.aeruginosa_4884	GCA_039649595.2	new, ST-315(3 mis)	pL4884	IncP-2	repA2_pHS204	394108	CP160408.1	2023	China, Zhejiang	NA	Homo sapiens
146	TSD6	GATCAAGC	Pseudomonas aeruginosa strain P9W	P.aeruginosa_P9W	GCA_019710495.1	ST664	plasmidunnamed1	IncP-2	repA2_pHS204	475028	CP081203.1	2018	China, Tianjin	burn wound	Homo sapiens		TypeI-1-921BP-92.3%
147	TSD6	GATCAAGC	Pseudomonas asiatica strain MD9	P.asiatica_MD9	GCA_024494485.1	NA	pMD9A	IncP-2	repA2_pMD9A	455169	CP101701.1	2022	China, Shandong	poultry farm (water)	NA
148	TSD6	GATCAAGC	Pseudomonas aeruginosa strain LHL-1	P.aeruginosa_LHL-1	GCF_025780955.1	ST1076	pLHL1-KPC-3	IncP-2	repA2_pHS204	394987	CP099961.1	2021	China, Zhejiang	sputum	Homo sapiens
149	TSD6	GATCAAGC	Pseudomonas aeruginosa strain ZPPH29	P.aeruginosa_ZPPH29	GCA_019857425.1	ST3504,1NT-ST274,CC1	pZPPH29-KPC	IncP-2	repA2_pHS204	397554	CP077978.1	2017	China, Zhejiang	NA	Homo sapiens
150	TSD6	GATCAAGC	Pseudomonas aeruginosa strain WTJH36	P.aeruginosa_WTJH36	GCA_025398135.1	ST179	pWTJH36	IncP-2	repA2_pHS17-127	462066	CP104591.1	2018	China, Hubei	NA	Homo sapiens
151	TSD6	GATCAAGC	Pseudomonas aeruginosa strain WTJH6	P.aeruginosa_WTJH6	GCA_025398095.1	ST360,CC4:3NT- ST277	pWTJH6	IncP-2	repA2_pHS17-127	426499	CP104587.1	2018	China, Hubei	NA	Homo sapiens
152	TSD6	GATCAAGC	Pseudomonas aeruginosa strain WTJH12	P.aeruginosa_WTJH12	GCA_019857365.1	ST485	pWTJH12-KPC	IncP-2	repA2_pHS204	396963	CP064404.1	2018	China, Hubei	NA	Homo sapiens
153	TSD6	GATCAAGC	Pseudomonas aeruginosa strain R11-08	P.aeruginosa_R11-08	GCA_033547135.1	ST1076	pR11-08	IncP-2	repA2_pHS204	395022	CP137894.1	NA	China, Zhejiang	NA	Homo sapiens
154	TSD6	GATCAAGC	Pseudomonas aeruginosa strain PAG5	P.aeruginosa_PAG5	GCA_011106815.1	ST639,CC2-ST244,3NT	pPAG5	IncP-2	repA2_pHS17-127	513322	CP045003.1	2016	China, Shaanxi	NA	Homo sapiens
155	TSD6	GATCAAGC	Pseudomonas aeruginosa strain PAB546	P.aeruginosa_PAB546	/	NA	pNK546-KPC	IncP-2	repA2_pHS204	475027	MN433457.1	NA	China(unknown region)	burned patient	Homo sapiens		TypeI-1-921BP-92.3%
156	NA	NA	Pseudomonas aeruginosa strain HS219	P.aeruginosa_HS219	GCA_029870505.1	ST697	/	IncP-2	repA2_pHS204	/	/	2018	China, Shanghai	sputum	Homo sapiens	Pseudomonas aeruginosa strain HS219 HS219_scaffold75, 2784
157	NA	NA	Pseudomonas aeruginosa strain HS206	P.aeruginosa_HS206	GCA_029870495.1	ST697	/	IncP-2	repA2_pHS204	/	/	2018	China, Shanghai	sputum	Homo sapiens	Pseudomonas aeruginosa strain HS206 NODE_53_length_2784_cov_228.043591, whole genome shotgun sequence
158	NA	NA	Pseudomonas aeruginosa strain HS295	P.aeruginosa_HS295	GCA_029954515.1	ST697	/	IncP-2	repA2_pHS204	/	/	2018	China, Shanghai	sputum	Homo sapiens	Pseudomonas aeruginosa strain HS295 HS295_scaffold63, whole genome shotgun sequence
159	NA	NA	Pseudomonas aeruginosa strain PA0616	P.aeruginosa_PA0616	GCA_030714855.1	ST697	/	IncP-2	repA2_pHS204	/	/	NA	China, Zhejiang	sputum	Homo sapiens	Pseudomonas aeruginosa strain PA0616 PA0616_79, whole genome shotgun sequence
